# Supplementary material for: Unveiling the Protein Components of the Secretory-Venom Gland and Venom of the Scorpion Centruroides possanii (Buthidae) through Omic Technologies
Source: Toxins (Basel). 2023 Aug 9;15(8):498. doi: 10.3390/toxins15080498 (PMC10467079; doi:10.3390/toxins15080498)
Supplement: Supplementary file 1 [file toxins-15-00498-s001.zip › Supplementary Table S2.xlsx]

## Sheet: Supplementary table S2
Supplementary Table 2. Peptides identified in the proteome analysis. In the column fragments is lowercase, the amino acid that showed some chemical modification. α-NaTx = alpha-type sodium toxins, β-NaTx = beta-type sodium toxins, α-KTx = alpha-type potassium toxins, β-KTx = beta-type potassium toxins, γ-KTx = gamma-type potassium toxins, PA1 = phospholipase type 1, PA2 = phospho-lipase type 2, P…
Type Peptide or Protein	a-A13:O69NaTx	Relative abundance (%)	Score	Coverage	# unique peptide	# peptides	MW (kDa)	PSMs	Fragments	Xcorr	Z	MH+(Da)	m/z	Accession
SODIUM CHANNEL TOXINS (NaTx)
a-NaTx	CpoNaTAlp05	1.17	872.23	96.88	3	33	7.34	905	RAESGYcYGWNLScYcEGLPDDEPIK	0.22	3	3143.24	1047.75	XP_023228501.1
									NAYcDELcK	2.56	2	1172.46	586.23
									KKDGYPVDAK	2.83	3	1120.59	373.53
	CpoNaTAlp06	0.02	0	98.8	2	36	9.5	137	ILDINcKK	0.86	2	1002.57	501.285	XP_023238168.1
									cKDLKGEGGYcYAnLSc	0.78	2	1994.8	997.4
	CpoNaTAlp11	0.02	21.65	65.06	2	5	9.43	27	AVcSINDNcDVFcK	4.75	2	1701.7	850.85	XP_023238166.1
									IQGEGGVcPWSYYcWcYGLPDDYAPTKK	0.79	3	3370.46	1123.48
	CpoNaTAlp21	0.01	144.54	52.08	2	5	3.6	154	cSGLGENNPTcNH	3.81	2	1424.76	712.38	P63019.1
									DGYPIASnGcK	1.86	2	1182.51	591.255
b-NaTx	CpoNaTBet05	0.01	0	92.31	2	27	9.84	96	ALnLWcYcT	1.54	2	794.4	397.2	XP_023242923.1
									cYALNL	0.56	2	841.27	420.635
	CpoNaTBet09	3.5	2389.3	97.5	9	50	8.93	1899	GAGGYcYAFGcWcTHLYEQAVVWPLPK	0.073	3	3190.43	1063.48	P59899.1
									KEGYLVNHSTGcK	1	3	1491.71	497.237
									LYEQAVVWPLPK	3.55	2	1442.8	721.4
									GcWcTHLYEQAVVWPLPK	2.25	3	2244.07	748.02
									AFGcWcTHLYEQAVVWPLPK	1.79	3	2462.17	820.72
									WcTHLYEQAVVWPLPK	1.27	3	2027.01	675.67
									AVVWPLPK	1.92	2	909.55	454.775
									YEcYK	0.58	2	762.31	381.15
									LGDNDYcLR	1.5	2	1124.49	562.245
	CpoNaTBet14	2.88	2427.08	98.88	6	59	9.79	2104	GLPEGTPTWPMFGK	2.89	2	1517.74	758.87	XP_023210514.1
									KQGYLVYEETGcR	0.36	2	1601.75	800.875
									TEGIGDGYcQNK	0.34	2	1343.52	671.76
									LVYEETGcR	1.26	2	1126.51	563.255
									AcYcR	0.71	2	729.28	364.64
									LGENSYcAEEcK	0.63	2	2060.86	1030.43
	CpoNaTBet15	0.77	440.97	92.19	2	19	9.61	661	LGENDYcNR	0.21	2	1141.44	570.72	P01491.3
									KDGYLVDK	1.38	2	937.5	468.75
	CpoNaTBet19	0.32	52.69	62.69	3	5	9.65	23	GDEGYcYGLAcYcK	0.32	2	1714.64	857.32	XP_023210513.1
									NAEVYPLPNK	2.45	2	1144.59	572.295
									LGcTPLIGDR	1.2	2	1100.56	550.28
	CpoNaTBet34	0.13	461.04	95.59	3	30	8.51	715	KDGYAVNK	1.86	2	894.46	447.23	Q68PH2.1
									KIHcSVLGKYSLcDKEcKAKHQGGSYGFcHSYAcFcqGLP	0.81	4	4739.02	1184.76
									FcHS	0.24	1	550.21	550.21
	CpoNaTBet35	11.63	7188.1	100	7	70	9.29	6135	YEcFDLGKnTFcDK	2.09	2	794.41	397.205	Q68PH1.1
									KEGYLVNK	2.62	3	950.53	316.843
									DLGKNTF	2.09	1	794.4	794.4
									WcEGLPESTPTYPLSNK	4.14	2	1978.92	989.46
									cTWFAcWcEGLPESTPTYPLSNK	2.54	3	2804.21	934.73
									NTFcDK	1.18	2	784.33	392.16
									PTYPLSNKS	0.28	2	1006.53	503.265
	CpoNaTBet37	0.03	2844.04	98.85	2	9	9.79	3295	NqGGSYGYcR	0.3	3	3647.56	1215.85	Q68PH1.1
									WFAcWcVGVPESTPTYTLSnKScGR	0.96	4	2964.29	741.07
	CpoNaTBet38	0.01	3803.97	100	2	46	9.65	2606	GYLVNKST	0.64	2	1010.49	505.24	Q68PH1.1
									GcKYEcLDLGKNTLcD	0.44	2	973.42	486.71
	CpoNaTBet40	0.12	6701.14	100	3	37	7.96	5385	NQGGSYGYcTWF	3.32	2	1439.56	719.78	Q68PH1.1
									YEcFDLGK	1.19	2	1031.45	515.72
									KEGYLVNK	1.74	2	950.52	475.26
	CpoNaTBet42	0.17	176.6	100	2	45	9.31	285	GYcYFWK	0.37	2	1150.53	575.265	XP_023241641.1
									LAcYcEGLPNWAK	1.51	2	1581.71	790.85
									IScVINNEFcESEcVnGLK	1.85	3	950.53	316.843
	CpoNaTBet46	0.12	186.11	96.83	3	44	9.19	329	TQcTIPcLFDNDFcNR	0.22	2	2059.86	1029.93	XP_023235256.1
									SGYcYFWK	2.19	2	1110.46	555.23
									QScYcEGLPDDKVFDSATSK	0.74	3	2305.98	768.66
	CpoNaTBet48	0.04	76.47	96.3	3	36	9.06	112	LTcLFSTGFcNR	0.66	2	1474.67	737.335	XP_023240702.1
									KDGYPIDFTGcK	0.084	2	1399.64	699.82
									AKSGYcYFLKqScYcEqLPDDKVYD	0.77	3	3094.32	1031.44
	CpoNaTBet49	0.1	3.64	100	2	40	7.05	759	DLcIAYcQELGADDAIcSAPASAcLcYDAPDTmmTWnAAS	0.85	3	4491.77	1497.26	XP_023240702.1
									AYPIAKNGcRIScVPLEED	1.91	2	2192.04	1096.02
POTASSIUM CHANNEL TOXINS (KTx)
a-KTx	CpoKTxAlp03	0.03	49.08	100	2	37	5.33	536	GRcmNKKcNc	0.48	2	1342.52	671.26	P59848.1
									LLFCSMFNLSQQTFID	0.61	2	1979.87	989.935
	CpoKTxAlp07	0.02	0	98.39	2	4	6.91	299	ILLIVFVIMH	0.24	2	1196.74	598.37	O46028.1
									nWNVEGVAcVHRTcDSNcK	0.5	2	2305.96	1152.98
	CpoKTxAlp19	0.02	0	94.34	2	27	6.01	208	AFLIcIMLVIQ	0.56	2	1319.76	659.88	2LIX_A
									LAFNcDNHED	0.12	2	1233.48	616.74
b-KTx	CpoKTxBet01	0.03	45.28	60.71	2	4	3.18	29	ScYcEGLP	0.24	2	987.36	493.68	XP_023211330.1
									cLcLKPE	2.18	2	1167.12	583.56
g-KTx	CpoKTxGam05_01	0.01	0	60.71	2	4	6.31	14	MKYIGSNnRGVEmDRDSc	0.62	2	2147.88	1073.94	Q86QU9.1
									SKcSKYGYYGq	0.46	2	1340.57	670.285
ENZYMES (Enz)
PA1	CpoEnzPA101	0.18	0	44.53	2	14	56.85	914	KnPDIYQK	0.28	2	1006.53	503.26	A0A2I9LPH1
									EVFcAK	0.23	2	753.36	376.68
	CpoEnzPA103	0.12	0	96.53	2	219	54.09	822	FPFAVKN	1.15	2	822.43	411.215	XP_023215504.1
									DSKLSVKcVK	0.79	3	3683.59	1227.86
	CpoEnzPA104	0.14	99.73	97.51	2	185	41.23	1049	LmERLqLVKE	1.35	2	1259.7	629.85	XP_023235928.1
									KFLLYTHRDP	1.91	2	1289.71	644.855
PA2	CpoEnzPA203	0.13	0	97.04	2	109	21.96	709	KNYNPV	0.53	2	734.38	367.19	XP_023229534.1
									PcEF	0.58	1	552.21	552.21
PLB	CpoEnzPLB01	0.27	1.64	100	6	488	62.35	2425	SLFKLFnSGTYNNQWm	1.17	4	1966.9	491.725	XP_023234247.1
									QnFLEInmnFMNNQIQR	0.25	2	2270.07	1135.04
									YAnYcK	0.55	2	819.33	409.665
									EDLEALLnKTTNKKLLGSGHcSGLIK	0.76	3	2840.5	946.83
									NHEDLFVAqDSWNTYqSmLRILKKYVFPFKT	0.83	3	3836.85	1278.95
									IVSN	0.44	1	432.23	432.23
Hya	CpoEnzHya01	0.68	117.7	98.95	8	216	46.48	1753	GDVnGGLLQVADLK	5.02338	2	1399.74	699.87	XP_023226974.1
									IVIFYENQLGK	4	2	1323.73	661.865
									KIEEAAIKEWEDSAK	3.91	3	1746.88	582.293
									VYWEVPSFLcSK	0.02	2	1515.69	757.845
									FDGIGVIDWESWR	2.54	2	1579.75	789.875
									AWWIDAR	1.86	2	917.46	458.73
									LPGTNETIPSMDFKRMLGQ	1.83	3	2135.02	711.673
									QESHIKKYNMSQ	1.46	3	1492.72	497.573
MtP	CpoEnzMtP02	0.06	1.64	98.33	2	152	27.91	611	GMETQFSKmnNSDFDTSVEFDYESIMLYGEKL	0.92	3	3772.58	1257.52	XP_023238474.1
									TRSDRDDYLIIHWNnIqKGMETqF	0.43	3	2983.38	994.46
	CpoEnzMtP03	0.38	0	98.64	2	305	75.46	1987	VGKHGRKQEITLMEDGcNLISTVLH	0.51	3	2837.42	945.807	XP_023223901.1
									HHEqm	0.23	1	698.25	698.25
	CpoEnzMtP06	0.06	0	100	2	238	55.92	1027	LLGLAYIGTV	1.2	2	1019.61	509.805	XP_023228637.1
									ETLRSGEKRLS	0.69	2	1275.69	637.845
	CpoEnzMtP07	0.53	0	99.19	4	311	55.74	1384	HRIVEFIEENGFHEnDAV	0.81	2	2017.97	1008.99	XP_023228637.1
									TLLGLAFmGTVcDTSS	0.82	2	1687.8	843.9
	CpoEnzMtP09	0.15	13.78	93.41	2	135	20.63	1653	RDDQcIVVEcLVVTESAFTK	1.56	3	2369.14	789.713	XP_023234502.1
									KnFSLVN	1.44	2	822.43	411.215
	CpoEnzMtP10	0.21	143.02	97.33	4	99	16.51	531	DADLImLLITR	3.09	2	1289.71	644.855	XP_023214049.1
									YLNPGDLVnR	2.55	2	1161.58	580.79
									ALTEYVTVMYTGVQNLIDTLK	1.86	2	2372.24	1186.12
									YTGVQNLIDTLK	2.77	2	1364.74	682.37
	CpoEnzMtP11	0.14	18.69	100	3	273	15.93	1531	IcTDqSAIILQGRTDTHIIAG	0.79	3	2284.17	761.39	XP_023227092.1
									YLNILQNNEA	1.67	2	1191.6	595.8
									TWnDNDYVDTESPLQ	0.77	2	1797.74	898.87
	CpoEnzMtP12	0.08	0	98.2	3	204	45.5	678	EDSPVSYIPGNPGTVDcKWKYGYImSYQTn	0.44	3	3486.55	1162.18	XP_023240574.1
									KnLYRDSEKGAALHIEEDGFTSIHGIISKKLR	1.65	3	3626.9	1208.97
	CpoEnzMtP13	0.8	616.67	96.54	4	146	25.5	941	VDTVAHESTHLLGSLHDGER	4.93	4	2173.05	543.263	XP_023212236.1
									DADLImLLVTR	3.54	2	1275.69	637.845
									TGVqNLIDTL	2.01	2	1074.55	537.27
									YALSLPGAK	2.23	2	919.52	459.76
	CpoEnzMtP14	0.02	0	99.39	2	93	11.6	376	nLTLFSDYEAREFNADQcVEIEY	0.75	4	2828.17	707.043	XP_023214049.1
									HKTDVKnLKSKLFKNKEKNAALYINEEGLLEIKGmLTSK	0.61	3	4490.45	1496.82
	CpoEnzMtP15	0.09	42.53	98.99	3	105	22.39	512	LLGIQTFK	2.99	2	919.55	459.775	XP_023234501.1
									TGVQNLLETLNLGIK	1.97	2	1612.92	806.46
									HLDAVDLVINMGK	3.81	2	1424.76	712.38
CiP	CpoEnzCiP02	0.55	0	99.59	2	170	148.73	931	VVGYGTTDDGqDYWLVKNSW	0.92	4	2304.04	576.01	CDJ26730.1
									QDGVYYEKYcST	0.28	2	1513.61	756.805
Mon	CpoEnzMon01	1.58	591	95.68	5	236	39.06	2445	NLIIEQGDVLAAR	5.11	2	1411.78	705.89	XP_023239442.1
									AGVYLLGTGGFAR	4.25	2	1281.69	640.845
									GSWTLIGKHnPLEPQmFY	1.6	3	2135.02	711.673
									GSGINYLVLq	1.5	2	1064.56	532.28
									cVAYKmnKNEHENI	0.35	2	1766.78	883.39
	CpoEnzMon02	0.22	0	39.33	3	22	72.9	814	SMRYSPqLNLcTDRGWK	1.25	4	2112.99	528.24	XP_023242126.1
									ITYTPK	0.33	2	722.4	361.2
									ITFGGLSSR	0.23	2	937.49	468.74
SeP	CpoEnzSeP01	0.25	85.34	98.21	2	215	31.59	1280	NEMcQQWFRnnGKKWVIVEDNQIcAGYEE	0.66	3	3647.56	1215.85	XP_023239334.1
									VGNLYMnDQGNDLDIESIYKHPNYRNPRRYNNDIALL	0.89	4	4409.11	1102.27
	CpoEnzSeP07	0.15	9.05	98.87	2	177	30.01	909	EEGQEYRFqS	0.22	3	1273.52	424.507	XP_023239572.1
									FANPGEFPWMVFIR	1.89	2	1710.85	855.425
	CpoEnzSeP13	0.19	1.64	93.06	2	85	15.81	460	KnEFTRV	0.24	2	894.46	447.23	XP_023222739.1
									ISWGFDcAqPNRPGVYV	1.04	4	1966.9	491.725
	CpoEnzSeP14	0.26	40.68	97.87	3	240	40.26	1563	SGGPLMVnMnGKWTLVGITSAG	2.02	3	2192.04	730.68	XP_023230909.1
									ILPIcLPPYGWnFRGWRAVV	0.39	2	2416.23	1208.12
									PnLRRSRPSNF	0.21	2	1344.71	672.355
PDE	CpoEnzPDE01	0.57	9.73	99.18	2	425	70.55	2654	FGVGVLQQLVQE	0.88	2	1316.7	658.35	XP_023216777.1
									FENNVNKEnTYTSVmKEK	2.05	3	2192.04	730.68
									EIcG	0.19	1	478.19	478.19
									EFnFIYNY	0.23	2	1110.47	555.235
	CpoEnzPDE02	0.25	0	98.91	6	424	86.25	2509	PFPENcQnINEYFLKHS	0.55	2	1513.74	756.87	XP_023218281.1
									AcVITnL	1.55	2	942.49	471.245
									ALqTRLT	1.2	4	4663.42	1165.86
									qPAWISFPLTR	0.06	4	3837.86	959.46
									LTEqTGPWYQQPcFPER	0.15	3	3854.84	1284.94
									LLSKWTQK	0.47	2	842.5	421.25
	CpoEnzPDE03	0.28	6.29	100	7	342	50.01	1769	mSMLWPENGKEE	0.33	3	1483.61	494.537	XP_023235971.1
									RQIDKILYDI	0.92	2	1276.72	638.36
									PYYMLGTITSFFLSGIHGcnQ	0.67	4	2407.1	601.775
									DHGM	0.25	1	459.17	459.17
									GmnnDVnVIVVSDHGMTSISFGRTKVIDINSVVSSGDVK	0.31	6	4109.99	684.99
									SPPLHMVDHYNIFcHVLGIEPLPNnGSWHR	0.41	4	3537.69	884.42
									mARGPAFKNL	1.94	3	1120.59	373.53
HOST DEFENSE PEPTIDES (HDPs)
Def	CpoHDPDef07	0.02	0	100	2	13	6.38	77	SRGYRQGYcWGIQY	0.24	2	1794.81	897.405	Q6GU94.1
									qYKYc	0.16	2	762.31	381.155
	CpoHDPDef10	0.01	10.92	93.48	2	16	5.31	136	FFGLIPGLVGS	1.61	2	1106.62	553.31	Q5G8B5.1
									LISAF	1.18	1	550.32	550.32
NDBP3	CpoHDPND301	0.04	16.53	100	2	33	9.6	173	FFGSLLSLGS	2.58	2	1155.63	577.815	P0DL41
									KLLPSVF	1.79	2	803.5	401.75
PIN
TIL	CpoPInTIL03	0.02	0	100	3	51	10.71	201	DSAqPLTcGEG	0.37	2	1134.43	567.215	XP_023235660.1
									GPRRcSTYLENTmHPE	0.68	2	1962.9	981.45
									cQcKDEKFLND	0.6	2	1455.59	727.795
	CpoPInTIL04	0.03	0	96.67	4	66	10.15	417	SHnQAAHLLRcRDDEEYVNc	0.56	2	2487.05	1243.53	Q86RQ7.1
									SNILNVYPcTnLGPLcS	0.72	2	1921.86	960.93
									DGKVYDNQGn	0.46	2	1109.46	554.73
									ncVHqTEcFKn	0.41	2	1438.56	719.28
Srp	CpoPInSrp01	0.28	1.67	98.01	4	390	46	1972	MAnALmVqSGFHILqQ	1.4	2	1806.84	903.42	XP_023231851.1
									LEYTTEmKEFLnGLGMNSVFREDSSDLSGIcDEG	0.54	3	3860.68	1286.89
									NNGNKASnKNVKmm	0.22	3	1582.73	527.57
									ncKSn	0.25	1	624.23	624.23
	CpoPInSrp02	0.08	1.73	99.51	2	284	47.1	932	MVVINAIYFKEHWKTQFNPEmTRNSRFYmnRDTIYRV	0.83	4	4731.3	1182.83	XP_023234887.1
									EKTNGKIHD	0.35	2	1041.53	520.765
	CpoPInSrp04	0.35	0	99.23	3	310	45.01	1694	KGIWHKRFDPKSTTDAYFYnNGVDRVLVQMMH	0.68	3	3854.84	1284.95	XP_023216488.1
									ILFAGRVNN	1.05	2	1003.58	501.79
									RNmLISnVLHEAVIEVNEQGTEAAAVNAFEGVP	1.01	3	3538.7	1179.57
	CpoPInSrp05	0.18	13.42	98.99	2	284	44.36	1497	qSSEYRIELANALVYqESFHILPQFKEILKIYYG	0.89	3	4092.09	1364.03	XP_023216488.1
									LVSEILHKATIEVnEEGSEI	2.73	3	2211.1	737.033
Other components
IGFBP	CpoOthIGF06	0.05	0	98.32	2	126	28.7	560	cPPc	0.17	2	1031.44	515.72	G4V4G1.1
									TMPSD	0.22	1	550.21	550.21
CAP	CpoOthCAP01	0.2	0	100	2	197	24.8	1092	MNLSRnMTDLAAFRMnERYVSINNNNNKLYRNQSLP	0.97	6	4304.01	717.335	XP_023216533.1
									VqKFKNKn	0.33	2	1007.55	503.775
	CpoOthCAP03	0.06	0	99.25	3	206	31.25	986	KQQRYHMcLAT	0.23	3	1435.69	478.56	XP_023221739.1
									RcKRKKLcTNAcYYGDSWSncAELnVTSPDWL	0.41	3	3954.73	1318.24
									GnYPDKLG	0.49	2	864.4	432.2
	CpoOthCAP05	0.18	0	97.91	4	233	34.59	871	IAVWNnGKnYTSLKIDEDVnIWm	1.52	4	2742.3	685.575	XP_023228306.1
									KPDcYKYNYTD	0.12	2	1088.47	544.235
									TqVEQNFKAIVYHKNYEV	0.48	2	2211.1	1105.55
									TnLLKMKWDDnLSEmAAEYVRqcVK	0.74	4	3061.44	765.36
	CpoOthCAP06	0.45	0	100	2	222	29.66	1613	SYIcNY	0.25	2	819.33	409.665	XP_023212351.1
									LVSSALPR	0.9	2	842.51	421.255
Und	CpoOthUnd01	0.02	0	59.35	5	10	14.26	40	FGIATSFSEcRSTYPVT	0.63	2	1921.86	960.93	AIX87711.1
									mLEnDAEISVKLHRnc	0.65	2	1945.87	972.93
									cALqVKYYqTLGEIAnF	0.78	2	2019.97	504.99
									FIcKTRTDEEYAKYLRc	0.81	2	2252.07	1126.03
									ALEVEFHAnPKFIDIVQKcL	0.55	2	2371.25	1185.62
	CpoOthUnd05	0.02	0	74.42	3	9	14.93	50	ILESGNFQ	0.83	2	906.46	453.23	XP_023220611.1
									cSDSLDRKSn	0.59	2	1181.52	590.76
									KNmFEFMKK	0.58	2	1217.57	608.78
	CpoOthUnd12	0.02	0	45.22	2	4	13.3	178	MSKFER	0.17	2	797.39	398.69	XP_023220675.1
									GKLFKPGEK	0.66	2	1003.58	501.79
	CpoOthUnd18	0.03	2.16	99.15	2	37	13.97	150	GRPPIAFGVIDPLK	2.16	2	1479.86	739.93	XP_023229377.1
									LAELETLINLAK	1.27	2	1327.78	663.89
	CpoOthUnd19	0.11	0	100	4	253	48.49	884	TcKYTLINDcVHKRFTVQVANEARYSKmFSWTKSIILKI	0.68	5	4765.45	953.09	XP_023223620.1
									KTVcRSGGQIYQNGQHW	1.68	3	2018.96	672.98
									cLqG	0.2	1	478.19	478.19
									qLcG	0.19	1	478.19	478.19
La1	CpoOthLa107	0.01	0	100	2	52	11.62	121	LVqFLYAAILL	0.38	2	1263.76	631.88	XP_023215422.1
									KcVMIRGI	0.46	2	975.54	487.77
